# Supplementary material for: Impact of Pregnancy on Self-Efficacy and Personal Competence in the Context of Risk of Depression, Mental Health Status, and Satisfaction with Life
Source: J Clin Med. 2024 Jan 17;13(2):533. doi: 10.3390/jcm13020533 (PMC10816068; doi:10.3390/jcm13020533)
Supplement: Supplementary file 1 [file jcm-13-00533-s001.zip]

Archive with 1 entries (1 files):
- jcm-2760341-supplementary.pdf
